# Supplementary material for: Tyrosine Kinase Inhibitors Do Not Promote a Decrease in SARS-CoV-2 Anti-Spike IgG after BNT162b2 Vaccination in Chronic Myeloid Leukemia: A Prospective Observational Study
Source: Vaccines (Basel). 2022 Aug 27;10(9):1404. doi: 10.3390/vaccines10091404 (PMC9501552; doi:10.3390/vaccines10091404)
Supplement: Supplementary file 1 [file vaccines-10-01404-s001.zip]

Archive with 1 entries (1 files):
- vaccines-1860018-supplementary.pdf
